# Supplementary material for: Standardized Hydroxytyrosol-Enriched Olive Pomace Juice Modulates Metabolic and Neurotrophic Signaling Pathways to Attenuate Neuroinflammation and Protect Neuronal Cells
Source: Molecules. 2026 Jan 19;31(2):336. doi: 10.3390/molecules31020336 (PMC12844416; doi:10.3390/molecules31020336)
Supplement: Supplementary file 1 [file molecules-31-00336-s001.zip]

Archive with 1 entries (1 files):
- molecules-4039222-supplementary.pdf
